# Supplementary material for: Interventions for unpaid carers of people living with breathlessness due to chronic respiratory diseases: Scoping review
Source: Palliat Support Care. 2026 Feb 13;24:e58. doi: 10.1017/S147895152510148X (PMC13166304; doi:10.1017/S147895152510148X)
Supplement: Rochester et al. supplementary material [file S147895152510148Xsup001.zip]

Archive with 4 entries (3 files):
- S147895152510148Xsup001/
- S147895152510148Xsup001/Findings from PPI Workshops with Unpaid Caregivers of People with Breathlessness (1).docx
- S147895152510148Xsup001/Supplemental Material_Table of Included Studies and Outcomes (4).xlsx
- S147895152510148Xsup001/Support for Carers of People with Breathlessness Scoping Review Protocol (2).docx
