# Supplementary material for: Interventions for unpaid carers of people living with breathlessness due to chronic respiratory diseases: Scoping review
Source: Palliat Support Care. 2026 Feb 13;24:e58. doi: 10.1017/S147895152510148X (PMC13166304; doi:10.1017/S147895152510148X)
Supplement: Rochester et al. supplementary material [file S147895152510148Xsup001.zip › S147895152510148Xsup001/Supplemental Material_Table of Included Studies and Outcomes (4).xlsx]

## Sheet: Study Characteristics
Study Information					Caregiver Participant Characteristics
Lead Author, Year	Country	Sample Size	Study Design	Care recipient primary diagnosis	Median Age Rounded	%Female	Ethnicity Reported	%White Participants	SES Reported	Intervention Category	Follow-up (months)
Aboumatar, 2021	USA	292	RCT	COPD	65	61	Reported	NA	Not Reported	Interventions for Patient Management	3
Bahadori, 2023	Iran	70	RCT	COPD	45	78	Not Reported	NA	Reported	Interventions for Patient Management	1
Broese, 2020	Netherlands	347	RCT (Protocol)	COPD	NA	NA	NA	NA	NA	Interventions for Patient Management	6
Byun, 2024	USA	60	RCT (Protocol)	COPD	NA	NA	NA	NA	NA	Therapeutic support	6
Cox, 2012	UK	58	Pilot Pre-Post	COPD	50	57	Reported	43	Reported	Therapeutic support	1
Grosbois, 2022	France	138	Cohort Study	COPD	60	70	Not Reported	NA	Not Reported	Interventions for Patient Management	2
Halldórsdóttir, 2012	Iceland	30	Quasi Experimental	COPD	55	27	Not Reported	NA	Reported	Therapeutic support	1
Horton, 2013	Canada	14	Cohort Study	COPD	70	Not Reported	Reported	97	Reported	Interventions for Patient Management	4
Kayyali, 2016	Greece, UK, Ireland, Netherlands	27	Qualitative	COPD	65	46	Not Reported	NA	Not Reported	Interventions for Patient Management	NA
Kuzu, 2022	Turkey	32	Pre-Post	COPD	65	50	Not Reported	NA	Reported	Education	3
Latifah Jehloh, 2024	Thailand	50	Pre-Post	COPD	40	82	Not Reported	NA	Reported	Interventions for Patient Management	1
Marques, 2015	Portugal	42	RCT	COPD	60	70	Not Reported	NA	Reported	Therapeutic support	3
Ora, 2024	Australia	7	Qualitative	COPD	60	86	Not Reported	NA	Reported	Interventions for Patient Management	NA
Sladek, 2011	Australia	300	RCT (Protocol)	COPD	NA	NA	NA	NA	NA	Therapeutic support	12
Stellefson, 2018	USA, Worldwide		Qualitative	COPD	Not Reported	Not Reported	Not Reported	NA	Not Reported	Therapeutic support	NA
Utens, 2014	Netherlands	124	RCT	COPD	Not Reported	70	Not Reported	NA	Not Reported	Interventions for Patient Management	3
Vagharseyyedin, 2022	Iran	89	RCT	COPD	40	60	Not Reported	NA	Reported	Education	2
Zakrisson, 2013	Sweden	20	Qualitative	COPD	65	70	Not Reported	NA	Not Reported	Interventions for Patient Management	NA
Dean, 2021	UK	5	Qualitative	ILD	70	80	Not Reported	NA	Not Reported	Therapeutic support	NA
Lindell, 2010	USA	37	Mixed Methods Evaluation	ILD	65	76	Reported	95	Not Reported	Therapeutic support	1
Lindell, 2021	USA	76	RCT	ILD	70	95	Reported	98	Reported	Interventions for Patient Management	8
Pooler, 2018	Canada	8	Qualitative	ILD	Not Reported	88	Not Reported	NA	Not Reported	Interventions for Patient Management	NA
VanManen, 2017	Netherlands	23	Intervention (other)	ILD	70	90	Not Reported	NA	Not Reported	Therapeutic support	3
Badr, 2015	USA	39	Pilot RCT	Lung Cancer	50	69	Reported	NA	Reported	Therapeutic support	2
Bastian, 2013	USA	424	RCT	Lung Cancer	50	59	Reported	84	Reported	Education	12
Cornwall, 2008	UK	16	Qualitative	Lung Cancer	60	50	Not Reported	NA	Not Reported	Interventions for Patient Management	NA
DuBenske, 2014	USA	285	RCT	Lung Cancer	55	68	Not Reported	NA	Reported	Education	24
Dusel, 2024	Germany	200	Pilot RCT (Protocol)	Lung Cancer	NA	NA	NA	NA	NA	Therapeutic support	1
Ellis, 2017	UK	3	Qualitative	Lung Cancer	65	66	Not Reported	NA	Not Reported	Interventions for Patient Management	NA
Ferrel, 2022	USA	23	Pilot Pre-Post	Lung Cancer	Not Reported	61	Reported	43	Reported	Education	2
Hasuo, 2019	Japan	54	Intervention (other)	Lung Cancer	65	63	Not Reported	NA	Not Reported	Therapeutic support	1
Hudson, 2008	Australia	74	Mixed Methods Evaluation	Lung Cancer	60	76	Not Reported	NA	Reported	Education	1
Kurtz, 2005	USA	237	RCT	Lung Cancer	55	53	Reported	92	Not Reported	Interventions for Patient Management	5
Lafaro, 2020	Canada	34	Pre-Post	Lung Cancer	70	59	Not Reported	NA	Not Reported	Therapeutic support	1
Leng, 2024	USA	23	Pilot Pre-Post	Lung Cancer	Not Reported	Not Reported	Not Reported	NA	Not Reported	Therapeutic support
Li, 2018	China	138	Pilot RCT	Lung Cancer	50	86	Not Reported	NA	Reported	Education	2
Lobchuk, 2006	Canada	98	RCT	Lung Cancer	60	60	Not Reported	NA	Reported	Therapeutic support	1
McDonnell, 2020	USA	30	Pre-Post	Lung Cancer	60	43	Reported	39	Reported	Therapeutic support	3
Milbury, 2015	USA	15	Pilot Pre-Post	Lung Cancer	Not Reported	Not Reported	Not Reported	NA	Not Reported	Therapeutic support
Milbury, 2015	USA	15	Pilot Pre-Post	Lung Cancer	60	53	Reported	60	Reported	Therapeutic support	1
Milbury, 2019	USA	26	RCT	Lung Cancer	60	67	Reported	93	Reported	Therapeutic support	3
Milbury, 2020	USA	75	RCT	Lung Cancer	60	70	Reported	80	Reported	Therapeutic support	3
Mosher, 2016	USA	106	Pilot RCT	Lung Cancer	55	80	Reported	89	Reported	Therapeutic support	2
Mosher, 2019	USA	50	Pilot RCT	Lung Cancer	55	73	Reported	84	Reported	Therapeutic support	1
Nguyen, 2017	USA	62	Quasi Experimental (Protocol)	Lung Cancer	NA	NA	NA	NA	NA	Interventions for Patient Management	3
Porter, 2011	USA	233	RCT	Lung Cancer	60		Reported	82	Reported	Therapeutic support	4
Prieto, 2021	USA	160	RCT	Lung Cancer				NA		Therapeutic support	3
Richardson, 2006	UK	25	Pilot Mixed Methods Evaluation	Lung Cancer	Not Reported	92	Not Reported	NA	Not Reported	Therapeutic support	3
Ryan, 2008	UK	20	Qualitative	Lung Cancer	65	70	Not Reported	NA	Not Reported	Therapeutic support	12
Schellekens, 2017	Netherlands		RCT	Lung Cancer	60	52	Not Reported	NA	Reported	Therapeutic support	3
Shao, 2023	USA	222	Cohort Study	Lung Cancer	55	75	Reported	70	Reported	Interventions for Patient Management	6
Sun, 2016	USA	354	Quasi Experimental	Lung Cancer		62	Reported	78	Reported	Interventions for Patient Management	3
Tapia, 2020	USA		Qualitative	Lung Cancer	Not Reported	Not Reported	Not Reported	NA	Not Reported	Interventions for Patient Management	NA
Wittenberg, 2018	USA	20	Pilot Pre-Post	Lung Cancer	55	70	Reported	80	Reported	Therapeutic support	1
Xiao, 2022	China	12	Pilot Pre-Post	Lung Cancer	50	50	Not Reported	NA	Reported	Therapeutic support	1
Xiu, 2019	Hong Kong	157	RCT	Lung Cancer	55	52	Not Reported	NA	Reported	Therapeutic support	4
Zhu, 2022	China	154	RCT (Protocol)	Lung Cancer	NA	NA	NA	NA	NA	Therapeutic support	3
Zomerdijk, 2022	Australia	15	Qualitative	Lung Cancer	65	73	Not Reported	NA	Not Reported	Interventions for Patient Management	NA
Amin, 2022	Canada	440	RCT (Protocol)	Mixed Diagnoses	NA	NA	NA	NA	NA	Interventions for Patient Management	12
Ates, 2018	Germany	156	Mixed Methods Evaluation	Mixed Diagnoses	60	68	Not Reported	NA	Reported	Interventions for Patient Management	NA
Campbell, 2018	USA	10	Qualitative Pilot Study	Mixed Diagnoses	Not Reported	Not Reported	Not Reported	NA	Not Reported	Education	1
Carson, 2016	USA	312	RCT	Mixed Diagnoses	50	71	Reported	86	Not Reported	Interventions for Patient Management	3
Douglas, 2005	USA	290	RCT	Mixed Diagnoses	55	70	Reported	65	Not Reported	Interventions for Patient Management	2
Esmaeili, 2023	Iran	51	RCT	Mixed Diagnoses	Not Reported	78	Not Reported	NA	Reported	Education	3
Farquhar, 2016	UK	57	RCT (Mixed Methods)	Mixed Diagnoses	60	79	Not Reported	NA	Not Reported	Interventions for Patient Management	1
Figueiredo, 2016	Portugal	49	RCT (Mixed Methods)	Mixed Diagnoses	60	74	Not Reported	NA	Reported	Interventions for Patient Management	1
Frith, 2020	Australia	197	RCT	Mixed Diagnoses	65	67	Not Reported	NA	Not Reported	Education	12
Gazzi, 2022	Switzerland	40	Pilot Pre-Post	Mixed Diagnoses	65	94	Not Reported	NA	Reported	Therapeutic support	12
Schunk, 2021	Germany	138	RCT	Mixed Diagnoses	Not Reported	Not Reported	Not Reported	NA	Not Reported	Interventions for Patient Management	2
Siouta, 2019	Netherlands	50	Pilot Pre-Post (Protocol)	Mixed Diagnoses	NA	NA	NA	NA	NA	Interventions for Patient Management	3
Smothers, 2012	USA	23	Mixed Methods Evaluation	Mixed Diagnoses	Not Reported	Not Reported	Not Reported	NA	Not Reported	Education	1
Van Harlingen, 2022	Netherlands	10	Qualitative	Mixed Diagnoses	65	70	Not Reported	NA	Reported	Education	NA

## Sheet: Interventions (TIDieR)
Lead Author, Year	Intervention Category	Intervention Summary	Underlying Theory or Rationale Reported	Intervention Delivered By	Mode of Delivery	Intervention Delivered To	Setting	Tailored to Individual Carer Needs
Aboumatar, 2021	Interventions for Patient Management	Care Coordination, Peer & Group Support	None reported	Multidisciplinary Team	In-person group meetings & remote	Dyads	Healthcare Setting & Home	Yes
Amin, 2022	Interventions for Patient Management	Support with transition to long-term in-home mechanical ventilation	Quadruple AIM Framework	Multidisciplinary Team	Remote	Dyads	Home	Yes
Ates, 2018	Interventions for Patient Management	Integrated palliative care	None reported	Local or national healthcare system	In-person	Carers Only	Healthcare Setting	Yes
Badr, 2015	Therapeutic Support	Counseling & psychosocial support	Self-determination Theory	Mental Health Professional	Remote	Dyads	Home	No
Bahadori, 2023	Interventions for Patient Management	App-based pulmonary rehabilitation	None reported	App or Website	Remote	Dyads	Home	No
Bastian, 2013	Education	Smoking cessation counseling	Transactional Model of Stress & Coping	Mental Health Professional	Remote	Dyads	Home	No
Broese, 2020	Interventions for Patient Management	Integrated palliative care	Netherlands Quality Framework for Palliative Care	Local or national healthcare system	In-person	Dyads	Healthcare Setting	Yes
Byun, 2024	Therapeutic Support	Telephone-based coaching	Baltes' Theory of Successful Ageing	Nurse	Dyads remotely at home	Dyads	Home
Campbell, 2018	Education	Dyspnea assessment & treatment bundle for home hospice carers	None reported	Hospice worker	In-person & remote	Dyads	Hospice & Home	No
Carson, 2016	Interventions for Patient Management	Palliative Care-led meetings	None reported	Specialist	In-person	Dyads	Healthcare Setting	No
Cornwall, 2008	Interventions for Patient Management	Email communication with providers	None reported	Nurse	Dyads remotely at home	Dyads	Home	No
Cox, 2012	Therapeutic Support	Telephone-based coping skills training	None reported	Nurse	Remote	Dyads	Home	Yes
Dean, 2021	Therapeutic Support	Group support	None reported	Peer	In-person group meetings	Dyads	Hospice	Yes
Douglas, 2005	Interventions for Patient Management	Disease management programme	None reported	Nurse	In-Person & Remote	Dyads	Healthcare Setting & Home	Yes
DuBenske, 2014	Education	Website & social platform	Lazarus & Folkman's Model of Coping	App or Website	Remote	Dyads	Home	Yes
Dusel, 2024	Therapeutic Support	Counseling	Relational, Attachment & Existential Theory	Mental Health Professional	In-person	Carers Only	Healthcare Setting	No
Ellis, 2017	Interventions for Patient Management	Symptom management programme	None reported	Not Reported	In-person	Dyads	Hospital	No
Esmaeili, 2023	Education	Education & skills training	None reported	Specialist	In-person	Carers Only	Healthcare Setting	Yes
Farquhar, 2016		Breathlessness intervention service	Costom Model	Multidisciplinary Team	In-person	Dyads	Healthcare Setting	No
Ferrel, 2022	Education	Symptom management education	Cancer Family Caregiver Experience Model	Nurse	In-person group meetings	Carers Only	Healthcare Setting	Yes
Figueiredo, 2016	Interventions for Patient Management	Pulmonary rehabilitation	Pulmonary Rehabilitation	Specialist	In-person group meetings	Dyads	Healthcare Setting	No
Frith, 2020	Education	Skills training for home oxygen	Social Marketing Theory	Nurse	In-person	Dyads	Home	Yes
Gazzi, 2022	Therapeutic Support	Counseling	None reported	Mental Health Professional	Remote individual & group support	Dyads	Home	Yes
Grosbois, 2022	Interventions for Patient Management	Home-based pulmonary rehabilitation	Pulmonary Rehabilitation	Specialist	In-person	Dyads	Home	Yes
Halldórsdóttir, 2012	Therapeutic Support	Purposeful therapeutic conversations	None reported	Nurse	In-person	Carers Only	Healthcare Setting	Yes
Hasuo, 2019	Therapeutic Support	Resonant breathing	None reported	Specialist	In-person	Carers Only	Home & Healthcare Setting	No
Horton, 2013	Interventions for Patient Management	Palliative Care	None reported	Multidisciplinary Team	In-person	Dyads	Healthcare Setting	Yes
Hudson, 2008	Education	Group education & support for home-based palliative care	Transactional Model of Stress & Coping	Multidisciplinary Team	In-person group meetings	Dyads	Healthcare Setting	No
Kayyali, 2016	Interventions for Patient Management	Wearable monitoring device	None reported	App or Website	Remote	Dyads	Home	No
Kurtz, 2005	Interventions for Patient Management	Symptom management	Bandura's Framework	Nurse	In-person	Dyads	Home	Yes
Kuzu, 2022	Education	Education & skills training	None reported	Nurse	In-person	Dyads	Healthcare Setting	Yes
Lafaro, 2020	Therapeutic Support	Physical activity programme	Self-management Framework	Specialist	Remote	Dyads	Home	Yes
Latifah Jehloh, 2024	Interventions for Patient Management	Hospital discharge management	Transitional Care Model & Symptom Management Model	Multidisciplinary Team	Remote	Dyads	Home	Yes
Leng, 2024	Therapeutic Support	Yoga	None reported	Complementary therapist (eg yoga, acupuncture)	In-person & remote group meetings	Dyads	Home
Li, 2018	Education	Wellness education	None reported	Multidisciplinary Team	In-person	Dyads	Healthcare Setting	No
Lindell, 2010	Therapeutic Support	Disease management programme	Palliative Care (Model Unspecified)	Nurse	In-person group meetings	Dyads	Healthcare Setting	No
Lindell, 2021	Interventions for Patient Management	Nurse-led palliative care	Palliative Care (Model Unspecified)	Multidisciplinary Team	In-person group meetings	Dyads	Healthcare Setting	Yes
Lobchuk, 2006	Therapeutic Support	Counseling	Perspective Taking	Nurse	In-person	Dyads	Healthcare Setting	No
Marques, 2015	Therapeutic Support	Education & psychosocial support in pulmonary rehabilitation	Pulmonary Rehabilitation	Multidisciplinary Team	In-person group meetings	Dyads	Primary Care Setting	No
McDonnell, 2020	Therapeutic Support	Meditation, yoga, breathing exercises, & group support	None reported	Complementary therapist (eg yoga, acupuncture)	In-person group meetings & remote	Dyads	Community Setting & Home	No
Milbury, 2015	Therapeutic Support	Yoga	Vivekanda Yoga	Complementary therapist (eg yoga, acupuncture)	In-person	Dyads	Healthcare Setting	No
Milbury, 2015	Therapeutic Support	Yoga	None reported	Mental Health Professional	In-person	Dyads	Healthcare Setting	No
Milbury, 2019	Therapeutic Support	Yoga	Vivekanda Yoga	Complementary therapist (eg yoga, acupuncture)	Remote	Dyads	Home	No
Milbury, 2020	Therapeutic Support	Mindfulness programme	Custom Model	Complementary therapist (eg yoga, acupuncture)	In-person	Dyads	Healthcare Setting	No
Mosher, 2016	Therapeutic Support	Telephone symptom management	Social Cognitive Theory	Social Worker	Remote	Dyads	Home	No
Mosher, 2019	Therapeutic Support	Acceptance & commitment therapy	Acceptance & Commitment Therapy	Social Worker	Remote	Dyads	Home	No
Nguyen, 2017	Interventions for Patient Management	Palliative care in community practice	RE-AIM Framework	Nurse	In-person & Remote	Dyads	Healthcare Setting	Yes
Ora, 2024	Interventions for Patient Management	Nurse-led supportive care	Palliative Care (Model Unspecified)	Nurse	In-person	Dyads	Home	Yes
Pooler, 2018	Interventions for Patient Management	Early integrated palliative care	Integrated Palliative Care	Multidisciplinary Team	In-person	Dyads	Healthcare Setting	Yes
Porter, 2011	Therapeutic Support	Coping skills training	None reported	Nurse	Remote	Dyads	Home	No
Prieto, 2021	Therapeutic Support	Self-management coaching	Chronic Care Self-Management Model	Nurse	In-person & Remote	Dyads	Healthcare Setting	Yes
Richardson, 2006	Therapeutic Support	Supportive care	None reported	Nurse	In-person & Remote	Carers Only	Healthcare Setting	Yes
Ryan, 2008	Therapeutic Support	Psychosocial support	None reported	Social Worker	In-person & Remote	Carers Only	Home	Yes
Schellekens, 2017	Therapeutic Support	Mindfulness-based stress reduction	Mindfulness Based Stress Reduction	Complementary therapist (eg yoga, acupuncture)	In-person group meetings & remote	Dyads	Healthcare Setting	No
Schunk, 2021	Interventions for Patient Management	Breathlessness support service	None reported	Multidisciplinary Team	In-person group meetings	Dyads	Healthcare Setting	Yes
Shao, 2023	Interventions for Patient Management	Multidisciplinary care	None reported	Local or national healthcare system	In-person	Dyads	Primary Care Setting	Yes
Siouta, 2019	Interventions for Patient Management	Early integrated palliative care	Integrated Palliative Care	Multidisciplinary Team	In-person	Dyads	Healthcare Setting	Yes
Sladek, 2011	Therapeutic Support	Education & skills training	Social Marketing Theory	Nurse	In-person	Dyads	Home	Yes
Smothers, 2012	Education	Non-pharmacological interventions for dyspnea management	None reported	Nurse	In-person	Dyads	Hospice	No
Stellefson, 2018	Therapeutic Support	Social platform	None reported	App or Website	Remote	Carers Only	Home	Yes
Sun, 2016	Interventions for Patient Management	Interdisciplinary palliative care	Custom Model	Multidisciplinary Team	In-person individual & group support	Carers Only	Healthcare Setting	Yes
Tapia, 2020	Interventions for Patient Management	Case management	None reported	Nurse	In-person	Dyads	Home	Yes
Utens, 2014	Interventions for Patient Management	Hospital at home	None reported	Nurse	In-person & Remote	Dyads	Home	Yes
Vagharseyyedin, 2022	Education	Education & skills training	None reported	Multidisciplinary Team	In-person group meetings	Dyads	Hospital	No
Van Harlingen, 2022	Education	Educational toolkit	None reported	App or Website	Remote individual & group support	Dyads	Home	Yes
VanManen, 2017	Therapeutic Support	Group education & support	None reported	Multidisciplinary Team	In-person group meetings	Dyads	Healthcare Setting	No
Wittenberg, 2018	Therapeutic Support	Communication coaching	Cancer Family Caregiver Experience Model	Nurse	Remote	Carers Only	Home	Yes
Xiao, 2022	Therapeutic Support	Family-oriented dignity therapy	Erikson's Theory of Psychosocial Development	Mental Health Professional	In-person	Dyads	Home	Yes
Xiu, 2019	Therapeutic Support	Cognitive behavioral therapy	Cognitive Behavioral Therapy	Mental Health Professional	In-person group meetings	Dyads	Healthcare Setting	No
Zakrisson, 2013	Interventions for Patient Management	Pulmonary rehabilitation	Pulmonary Rehabilitation	Multidisciplinary Team	In-person group meetings	Dyads	Primary Care Setting	No
Zhu, 2022	Therapeutic Support	Psychosocial support following surgery	Chronic Care Self-Management Model	Nurse	In-person individual & group support	Carers Only	Healthcare Setting & Home	Yes
Zomerdijk, 2022	Interventions for Patient Management	Palliative Care	NCCN Palliative Care Guidelines	Multidisciplinary Team	In-person	Dyads	Healthcare Setting	Yes

## Sheet: Reported Outcomes 
Lead Author, Year	Care Recipient Diagnosis	Intervention Type	Outcomes Reported *Outcomes in bold showed significant between-group difference in favor of the intervention
Aboumatar, 2021	COPD	Interventions for Patient Management	QoL
Bahadori, 2023	COPD	Interventions for Patient Management	Distress			Intervention	QoL	Distress	Collaboration	Dyadic coping	adjustment	physical health	Strain
Halldórsdóttir, 2012	COPD	Therapeutic support	Communication, Collaboration
Marques, 2015	COPD	Therapeutic support	Dyadic Coping, Adjustment, Psychological Distress, Physical Health			Care Coordination, Peer & Group Support	QoL
Utens, 2014	COPD	Interventions for Patient Management	Strain, Satisfaction			App-based pulmonary rehabilitation		Distress
Vagharseyyedin, 2022	COPD	Education	Dyadic Coping, Strain			Purposeful therapeutic conversations			Collaboration
Lindell, 2010	IPF	Therapeutic support	QoL			Education & psychosocial support in pulmonary rehabilitation		Distress		Dyadic coping	adjustment	Health
Lindell, 2021	IPF	Interventions for Patient Management	Feasibility/Acceptability, Knowledge, Preparedness			Hospital at home
VanManen, 2017	IPF	Therapeutic support	Anxiety, Depression, QoL, Stress, Knowledge			Education & skills training				Dyadic coping			Strain
Badr, 2015	Lung Cancer	Therapeutic support	Burden, Depression, Anxiety, Communication, Autonomy
Bastian, 2013	Lung Cancer	Education	Depression, Dyadic Coping
DuBenske, 2014	Lung Cancer	Education	Uptake, Disruptiveness, Burden, Mood
Hasuo, 2019	Lung Cancer	Therapeutic support	Feasbility/Acceptability, QoL
Kurtz, 2005	Lung Cancer	Interventions for Patient Management	Depression, Physical Health
Li, 2018	Lung Cancer	Education	QoL
Lobchuk, 2006	Lung Cancer	Therapeutic support	Distress
Milbury 2019	Lung Cancer	Therapeutic support	Depression, QoL, Feasibility/Acceptability
Milbury 2020	Lung Cancer	Therapeutic support	Depression, Spiritual Well-Being
Mosher 2016	Lung Cancer	Therapeutic support	Depression, Anxiety, Self-Efficacy, Communication, Burden
Mosher 2019	Lung Cancer	Therapeutic support	Distress, Anxiety, Depression, Acceptance
Porter, 2011	Lung Cancer	Therapeutic support	Mood
Prieto, 2021	Lung Cancer	Therapeutic support	Distress
Schellekens, 2017	Lung Cancer	Therapeutic support	Distress
Sun, 2016	Lung Cancer	Interventions for Patient Management	QoL
Xiu, 2019	Lung Cancer	Therapeutic support	Depression, Anxiety, Distress, Sleep, Burden, QoL
Carson, 2016	Mixed Diagnoses	Interventions for Patient Management	Anxiety, Depression, PTSD Symptoms
Douglas, 2005	Mixed Diagnoses	Interventions for Patient Management	Burden, Physical Health, Depression
Esmaeili, 2023	Mixed Diagnoses	Education	Knowledge
Farquhar, 2016	Mixed Diagnoses	Interventions for Patient Management	Distress, Anxiety, Depression, Cost-Effectiveness, Experience (Qualitative)
Figueiredo, 2016	Mixed Diagnoses	Interventions for Patient Management	Burden, Anxiety, Depression, Stress, Experience (Qualitative)
Frith, 2020	Mixed Diagnoses	Education	Burden, Social Support, Mastery, QoL, Self-Esteem, Fatigue
Schunk, 2021	Mixed Diagnoses	Interventions for Patient Management	Burden
